# Supplementary material for: Diagnostic accuracy of the Copenhagen Index in ovarian malignancy: A meta-analysis
Source: PLoS One. 2023 Jun 14;18(6):e0286650. doi: 10.1371/journal.pone.0286650 (PMC10266642; doi:10.1371/journal.pone.0286650)
Supplement: S1 File — (XLSX) [file pone.0286650.s001.xlsx]

## Sheet: Sheet1
Study	Country	Research type	No. of P.	TP	FP	FN	TN	Cutoff point
Chen 2018[16]	China	Retro.	180	75	1	16	88	0.07
Gong 2017[17]	China	Retro.	208	91	4	9	104	0.07
Gong 2019[18]	China	Retro.	719	120	28	68	503	0.07
Karlsen 2015[11]a	Denmark	Pro.	1055	234	175	12	634	0.07
Karlsen 2015[11]b	Eight international studies	Pro.	1610	451	123	99	937	0.07
Lu 2020[19]	China	Retro.	143	36	4	8	95	0.1242
Ma 2018[20]	China	Retro.	120	60	7	0	103	-
Minar 2018[21]	Czech Republic	Retro.	267	108	17	49	93	0.07
Yoshida 2016[12]	Brazil	Pro.	384	117	35	43	189	0.07
Yu 2019[22]	China	Retro.	515	176	22	29	288	0.07
Yuan 2020[23]	China	Retro.	65	41	1	4	19	0.07
